# Supplementary material for: Combining Image Analysis, Genome Wide Association Studies and Different Field Trials to Reveal Stable Genetic Regions Related to Panicle Architecture and the Number of Spikelets per Panicle in Rice
Source: Front Plant Sci. 2016 Sep 20;7:1384. doi: 10.3389/fpls.2016.01384 (PMC5029283; doi:10.3389/fpls.2016.01384)
Supplement: Supplementary file 1 [file Table1.XLSX]

## Sheet: Sheet1
Supplementary table 1. List of the genotypes included in the panel with their country of origin
Genotype	Panel ID	Country
IR 64-21	117268	Philippines
MINGHUI 63	117271	China
SADU CHO	117276	Korea Rep
SANHUANGZHAN NO 2	117277	China
ZHENSHAN 97 B	117280	China
CERE AIR::IRGC 43369-1	117443	Indonesia
CHITRAJ (DA 23)::IRGC 6208-1	117447	Bangladesh
CO 39::IRGC 51231-1	117454	India
DE ABRIL::IRGC 50463-1	117463	Brazil
JC 91::IRGC 9177-1	117500	India
JC 92::IRGC 9176-1	117501	India
LAGEADO::IRGC 50490-1	117520	Brazil
LAL AMAN::IRGC 46202-1	117521	India
MADAEL::IRGC 7722-1	117525	Sri Lanka
MAKALIOKA 34::IRGC 6087-1	117527	Madagascar
MILYANG 23::IRGC 34393-1	117531	Korea Rep
MTU 9::IRGC 7919-1	117533	India
PETA::IRGC 32571-1	117559	Indonesia
PIN TAWNG::IRGC 40673-1	117561	Thailand
PTB 25::IRGC 6386-1	117563	India
PTB 9::IRGC 6274-1	117564	India
RATHUWEE::IRGC 8952-1	117567	Sri Lanka
RTS 4::IRGC 8177-1	117574	Viet Nam
TETEP::IRGC 32576-1	117589	Viet Nam
VANDANA::IRGC 117398-1	117598	India
RTS 14	117622	Viet Nam
BR24	117623	Bangladesh
AI-CHIAO-HONG	117636	China
BINULAWAN	117659	Philippines
CHANG CH'SANG HSU TAO	117681	China
CHAU	117682	Viet Nam
CHIEM CHANH	117684	Viet Nam
CO 18	117691	India
GUAN-YIN-TSAN	117745	China
IR 36	117757	Philippines
IR 8	117758	Philippines
KIANG-CHOU-CHIU	117784	Taiwan
KUN-MIN-TSIEH-HUNAN	117793	China
O-LUEN-CHEUNG	117826	Taiwan
ORYZICA LLANOS 5	117829	Colombia
PAO TOU HUNG	117840	China
PEH-KUH	117848	Taiwan
PEH-KUH-TSAO-TU	117849	Taiwan
SERATOES HARI	117880	Indonesia
TAICHUNG NATIVE 1	117907	Taiwan
TEQING	117912	China
TKM 6	117915	India
15577::IRGC 76987-1	120855	Iran
17/79/02-005::IRGC 51080-1	120856	Sri Lanka
849::IRGC 5970-1	120859	Madagascar
AI LAN KE 1110::IRGC 67034-1	120861	China
AN QING ZAO::IRGC 72577-1	120862	China
ANAYANSI::IRGC 77474-1	120863	Colombia
B 6144 F-MR-6::IRGC 117313-1	120878	Indonesia
BADA DHAN::IRGC 26540-1	120879	Bangladesh
BALGALA GURMATIA::IRGC 61074-1	120882	India
BG 301::IRGC 117315-1	120892	Sri Lanka
BIRAIN 360::IRGC 6550-1	120895	Bangladesh
BYAT KYAR::IRGC 33004-1	120904	Myanmar
CHI TOU HUANG 1::IRGC 51280-1	120909	China
CHINA 98-45-1::IRGC 1598-1	120912	China
CHORUA KARTIKSAIL::IRGC 77230-1	120913	Bangladesh
CHUA DAU::IRGC 4785-1	120914	China
CIMARRON::IRGC 116967-1	120916	Venezuela
DA NUO (ZHAN)::IRGC 72024-1	120925	China
DENG DENG QI::IRGC 72671-1	120929	China
DJOGOLON DJOGOLON::IRGC 75577-1	120939	Upper Volta
E 5168::IRGC 68021-1	120946	China
E ZI 124::IRGC 70215-1	120947	China
ELWEE::IRGC 15565-1	120948	Sri Lanka
Ea houm::IRGC 12925-1	120952	Laos
GODA HEENATI::IRGC 31393-1	120958	Sri Lanka
HAO HOM::IRGC 12931-1	120964	Laos
ICTA POLOCHIC::IRGC 116997-1	120977	Guatemala
INIAP 415::IRGC 117001-1	120979	Ecuador
IR 31917-45-3-2::IRGC 78132-1	120981	Philippines
IR 32453-20-3-2-2::IRGC 76331-1	120982	Philippines
IR 43::IRGC 117005-1	120983	Philippines
IR 59469-2B-3-2::IRGC 99703-1	120984	Philippines
IR 74371-3-1-1::IRGC 117373-1	120986	Philippines
IR 77298-14-1-2::IRGC 117374-1	120987	Philippines
JARIYU::IRGC 53265-1	120998	India
JINLING 78-102::IRGC 88421-1	121001	China
KANNI MURUNGA::IRGC 15432-1	121010	Sri Lanka
KARAYAL::IRGC 51001-1	121011	Sri Lanka
KATI::IRGC 67838-1	121015	Bhutan
KAUKHMWE::IRGC 33174-1	121016	Myanmar
KHAO DAW TAI::IRGC 24108-1	121019	Thailand
KHAO PON::IRGC 48114-1	121020	Thailand
KINANDANG PUTI::IRGC 44513-1	121023	Philippines
KIRIMURUNGA::IRGC 15585-1	121024	Sri Lanka
KUMBI::IRGC 752-1	121028	China
LALBAJAM::IRGC 49227-1	121035	Bangladesh
LIU XU::IRGC 74099-1	121040	China
LOKU SAMBA::IRGC 31462-1	121041	Sri Lanka
LONG ZI 1::IRGC 63726-1	121042	China
LUA TAU DUC::IRGC 16872-1	121043	Viet Nam
MA GU ZI HE::IRGC 68212-1	121044	China
MA WAINE OHN::IRGC 33357-1	121045	Myanmar
MAKALIOKA::IRGC 77864-1	121049	Madagascar
MAURITIUS LOCAL::IRGC 5834-1	121051	Mauritius
MENAKELY::IRGC 69963-1	121052	Madagascar
MG 2::IRGC 79837-1	121053	Brazil
MOTTA SAMBA::IRGC 36489-1	121059	Sri Lanka
NAKABAWA::IRGC 70676-1	121062	Kenya
NAN TE 113::IRGC 70345-1	121063	China
NARGUNI::IRGC 74713-1	121064	India
NARU HATHIYAL::IRGC 15547-1	121065	Sri Lanka
NCS 130::IRGC 51879-1	121066	India
NORUNKAN::IRGC 8934-1	121070	Sri Lanka
NS 1611::IRGC 68963-1	121074	Madagascar
PANAKALI::IRGC 47399-1	121077	Sri Lanka
PATCHAIPERUMAL::IRGC 15681-1	121079	Sri Lanka
PAWHTUN::IRGC 33562-1	121080	Myanmar
PERUM KARUPPAN::IRGC 15524-1	121083	Sri Lanka
PICONEGRO::IRGC 117022-1	121085	Ecuador
PINURSIGI::IRGC 26889-1	121087	Philippines
PURBIA (KALANSAR)::IRGC 59189-1	121091	Nepal
QING GU::IRGC 59839-1	121092	China
QING SHUI ZAO::IRGC 72807-1	121093	China
RAJ BHOG::IRGC 77294-1	121095	Bangladesh
RATHKANDIRAM::IRGC 36507-1	121098	Sri Lanka
RAY JAZAYKAYZ::IRGC 62181-1	121099	Bhutan
RAY NABJA::IRGC 62184-1	121100	Bhutan
RTS 5::IRGC 8233-1	121104	Viet Nam
RUZZ (HABUR)::IRGC 55679-1	121105	Iran
SHONTH::IRGC 74717-1	121118	India
SOKOU MALSIRA::IRGC 77301-1	121122	Bangladesh
SOMIMADAMO::IRGC 69044-1	121124	Madagascar
SUDUWEE::IRGC 8972-1	121127	Sri Lanka
SURMANIYA::IRGC 61148-1	121130	India
SUTHUWEE::IRGC 8915-1	121131	Sri Lanka
TI KU::IRGC 1224-1	121137	China
TNAU 7456::IRGC 39858-1	121139	India
TSIAMPOETRY::IRGC 77902-1	121140	Madagascar
TSIPALA MENA::IRGC 69977-1	121142	Madagascar
TSIPALA::IRGC 10989-1	121144	Madagascar
UBA MURALI::IRGC 25928-1	121146	Bangladesh
UP 1537::IRGC 70490-1	121147	Colombia
VARY VATO MENAHODITRA::IRGC 69111-1	121151	Madagascar
VELLAI SEENETTI::IRGC 15516-1	121152	Sri Lanka
WANNI DAHANALA::IRGC 15721-1	121153	Sri Lanka
XI GU HONG::IRGC 74226-1	121156	China
XI NUO ZAO::IRGC 68279-1	121157	China
YAKADA::IRGC 51096-1	121158	Sri Lanka
YE TI ZHAN::IRGC 68296-1	121159	China
ZALCHA::IRGC 62190-1	121161	Bhutan
ZAO SHAO ZHAN::IRGC 68318-1	121162	China
ZI GAN NAN GU::IRGC 70468-1	121164	China
DALIFODE::IRGC 57766-1	121169	Guinea
MAHADETHE::IRGC 74762-1	121172	India
XI GU ZAO::IRGC 72360-1	121176	China
THAPACHINIYA::IRGC 16234-1	121225	Nepal
KHAO DAWK MALI 105::IRGC 27748-2	121235	Thailand
DA 29 (SR 26 B)::IRGC 25850-1	121237	Bangladesh
NGAJA::IRGC 64917-1	121576	Bhutan
SOM CAU 70 A::IRGC 8227-1	121642	Viet Nam
GAJPATI::IRGC 58981-1	121663	Nepal
BADKALAMKATI::IRGC 45011-1	121689	India
APO::C1	121705	Philippines
ARC 15872::IRGC 43249-C1	121708	India
BH 2::C1	121716	Mali
BODOMANO::GERVEX 8343-C1	121717	Madagascar
BOTRIKELY::GERVEX 8404-C1	121721	Madagascar
IR 2006-P12-12-2::IRGC 32675-C1	121748	Philippines
IR 50::C1	121750	Philippines
IR 52::IRGC 53434-C1	121751	Philippines
IR 60::IRGC 63493-C1	121753	Philippines
IR 72::C1	121760	Philippines
JAMAJIGI::C1	121771	Mali
LOHAMBITRO 224::GERVEX 5144-C1	121785	Madagascar
NIONOKA::C1	121799	Mali
POPOT::IRGC 43545-C1	121808	Indonesia
ROJOFOTSY 693::GERVEX 8407-C1	121811	Madagascar
ROJOMENA 1034::GERVEX 8412-C1	121812	Madagascar
SAHELIKA::C1	121821	Mali
SOMIZY::GERVEX 8419-C1	121823	Madagascar
TELIMANI::C1	121827	Mali
TOKAMBANY 663::GERVEX 8358-C1	121829	Madagascar
TSIPALA FOTSY 1883::GERVEX 5387-C1	121834	Madagascar
UPL RI 5::IRTP 7034-C1	121835	Philippines
VARY MADINIKA 3494::GERVEX 8318-C1	121836	Madagascar
VATO MATSOAMALONA::GERVEX 8454-C1	121840	Madagascar
WAS 169-B-B-4-2-1::C1	121846	Senegal
WAS 181-B-6-3::C1	121847	Senegal
WAS 182-B-1-1::C1	121848	Senegal
WAS 183-B-6-2-3::C1	121849	Senegal
WAS 194-B-3-2-5::C1	121850	Senegal
WAS 197-B-6-3-11::C1	121851	Senegal
WAS 200-B-B-1-1-1::C1	121852	Senegal
WAS 202-B-B-1-1-2::C1	121853	Senegal
WAS 207-B-B-3-1-1::C1	121854	Senegal
WAS 208-B-B-5-1-1-3::C1	121855	Senegal
WAS 20-B-B-1-2-2::C1	121856	Senegal
WAS 62-B-B-17-1-1-3::C1	121858	Senegal
JC 120::IRGC 9178-1	121881	India
BOTRA MAITSO::GERVEX 8389-C1	121990	Madagascar
CARREON::IRGC 32575-C1	122000	Philippines
CICA 8::C1	122011	Colombia
CT 6510-24-1-2::C1	122025	Colombia
DANAU LAUT TAWAR::C1	122029	Indonesia
H 15-23-DA::C1	122076	Mali
IR 19746-28-2-2::IRGC 78072-C1	122089	Philippines
IR 22::IRGC 11356-C1	122091	Philippines
IR 2344-P1 PB-9-3-2B::IRGC 39317-C1	122093	Philippines
IR 28::IRGC 30411-C1	122094	Philippines
IR 57920-AC 25-2-B::C1	122098	Philippines
IR 57924-24::IRTP 16675-C1	122099	Philippines
IR 74371-54-1-1::C1	122112	Philippines
MACAN BINUNDOK::IRGC 8245-C1	122156	Philippines
MAMORIAKA 114::GERVEX 5176-C1	122159	Madagascar
NAM SA GUI 19::IRTP 6892-C1	122179	Thailand
NONA BOKRA::IRGC 22710-C1	122181	India
POKKALI::IRGC 108921-C1	122206	India
SAHEL 108::C1	122232	Senegal
SALUMPIKIT::IRTP 4777-C1	122236	Philippines
SAMBALA MALO::C1	122239	Mali
SONA::IRGC 26971-C1	122255	India
UPL RI 7::IRTP 9897-C1	122272	Philippines
WAS 170-B-B-1-1::C1	122284	Senegal
WAS 174-B-3-5::C1	122286	Senegal
WAS 198-B-3-1-3::C1	122287	Senegal
WAS 203-B-B-2-4-1::C1	122289	Senegal
WAS 206-B-B-2-2-1::C1	122290	Senegal
WAY RAREM::IRTP 23013-C1	122298	Indonesia
