# Supplementary material for: Combining Image Analysis, Genome Wide Association Studies and Different Field Trials to Reveal Stable Genetic Regions Related to Panicle Architecture and the Number of Spikelets per Panicle in Rice
Source: Front Plant Sci. 2016 Sep 20;7:1384. doi: 10.3389/fpls.2016.01384 (PMC5029283; doi:10.3389/fpls.2016.01384)
Supplement: Supplementary file 2 [file Table2.XLSX]

## Sheet: Sheet1
Supplementary table 2. Average solar radiation, minimum and maximum temperature, minimum and maximum relative humidity from sowing to harvest during the 2013 and 2014 dry seasons.
Year	Average Solar Radiation (Mj.m-²)	Average Tmax (°C)	Average Tmin (°C)	Average Hum Max (%)	Average Hum Min ( %)
2013 (25 April-08 Oct)	17.43	30.23	19.15	95.54	54.44
2014 (23 May-14 Nov)	18.93	31.03	19.64	96.06	52.82
