# Supplementary material for: Combining Image Analysis, Genome Wide Association Studies and Different Field Trials to Reveal Stable Genetic Regions Related to Panicle Architecture and the Number of Spikelets per Panicle in Rice
Source: Front Plant Sci. 2016 Sep 20;7:1384. doi: 10.3389/fpls.2016.01384 (PMC5029283; doi:10.3389/fpls.2016.01384)
Supplement: Supplementary file 3 [file Table3.XLSX]

## Sheet: Sheet1
Supplementary table 3. Phenotype of panicle traits and number of grain per panicle for both experiments.
Genotype	PBNexp1	PBLexp1	SBNexp1	SBLexp1	NSPexp1	PLexp1	PBNexp2	PBLexp2	SBNexp2	SBLexp2	NSPexp2	PLexp2
117268	13.1524	10.2574	37.6943	2.7178	109.406	24.8497	8.165	9.8713	18.5624	2.77911	66.228	23.5923
117271	14.749	7.3134	27.8784	2.51868	140.841	24.6276	9.6608	9.52	26.3883	2.52333	87.732	20.2183
117276	13.1811	9.1942	34.0222	2.79723	137.589	22.0968	9.5011	9.9963	21.4835	2.27911	98.629	20.3906
117277	18.6191	8.0895	52.3683	2.34532	159.666	22.1121	10.8003	8.968	31.9054	2.14911	125.606	18.2273
117280	14.2611	8.2699	31.6719	2.46087	137.859	19.2203	10.7058	8.3162	17.319	2.28535	99.151	18.0348
117443	17.8976	9.3523	54.3439	2.85344	164.431	27.2132	10.8084	10.92	31.5132	2.805	115.798	19.0933
117447	17.7067	9.4049	36.5792	2.20681	102.767	30.0942	11.1395	9.8867	22.6977	2.16833	80.242	22.745
117454	13.9621	7.9295	35.4206	1.99936	137.999	21.0239	11.7043	8.1349	29.9454	1.73913	85.482	20.2572
117463	16.5058	8.2162	32.3758	2.8169	141.278	21.6206	9.6608	11.96	24.1413	3.545	89.262	23.2033
117500	16.7697	7.6634	44.6069	2.35171	148.541	21.1229	9.6526	8.5317	27.3191	2.17833	95.771	17.765
117501	18.0084	8.9269	48.6388	2.53594	159.326	23.6381	9.0803	13.0667	41.6714	2.64167	134.789	21.2667
117520	17.5386	9.5994	35.986	2.82983	136.549	27.4216	10.8138	12.7333	28.2367	3.125	101.963	22.5167
117521	14.6512	9.3049	34.1096	1.92193	123.016	26.4837	9.9833	12.0683	25.6406	2.12167	109.604	25.04
117525	13.9526	9.1902	39.8209	3.07181	148.414	25.2537	9.276	10.0767	22.8772	2.67	116.294	22.3633
117527	15.5873	8.5665	31.516	2.74709	150.957	26.4656	8.9735	14.9767	30.7457	3.19833	112.442	24.0883
117531	14.641	9.357	41.8008	2.1722	142.692	22.5648	10.5047	9.6413	30.4168	2.48577	92.839	19.8173
117533	13.6264	8.8773	32.3183	2.5908	125.488	21.7636	9.8117	9.8483	23.5778	2.45167	97.013	22.4633
117559	15.5067	9.7518	45.5145	2.49963	115.706	25.9611	10.1262	10.3772	26.6081	2.5623	113.714	21.8906
117561	18.3002	7.3132	36.7182	2.28343	126.46	23.9256	11.1214	9.815	33.9899	2.41667	108.884	22.3
117563	15.9517	12.9084	53.3514	2.99278	154.26	28.1865	10.2938	13.955	35.8883	2.84	94.267	25.1633
117564	16.4097	9.8875	49.1635	2.6559	163.809	25.1538	9.5011	10.483	29.8246	2.49577	106.794	23.569
117567	16.792	8.2073	33.1407	2.31559	184.534	22.8914	13.1454	9.3883	30.4935	2.32167	87.47	21.4183
117574	15.7665	8.869	37.4328	2.87141	138.597	23.9328	9.9625	10.468	27.7395	2.67411	97.137	18.6223
117589	13.9774	9.1272	34.8046	2.57056	96.618	23.0389	8.9907	10.0383	20.0811	2.45833	68.801	20.7483
117598	14.8124	7.2517	25.3791	2.38337	151.505	21.0778	11.9069	7.6942	21.356	2.20264	111.261	21.7334
117622	14.1908	9.696	36.7454	2.60803	123.388	24.3646	9.2929	9.7337	19.2229	2.30423	85.743	23.1344
117623	17.9392	9.701	50.437	3.09018	192.175	23.8021	11.062	11.1703	33.9318	2.55089	121.556	22.8777
117636	16.0227	9.6571	40.3288	2.49784	98.9	22.5904	10.2076	10.3337	23.3987	2.41089	81.373	23.041
117659	17.0663	8.1824	51.7363	2.32865	191.112	19.2486	10.6385	7.4063	29.7027	1.91744	131.468	17.8723
117681	15.9423	7.9953	38.1401	2.08229	134.418	20.2985	11.1328	7.8967	23.9407	1.86667	123.254	19.5133
117682	16.5126	8.9138	37.8667	2.38931	114.902	24.0027	9.7667	8.3367	14.1897	2.16167	79.858	17.8717
117684	13.292	8.708	23.5203	2.36643	98.059	23.3892	10.3122	9.1717	18.6644	2.015	66.774	21.02
117691	15.378	8.6142	35.1572	2.16683	107.238	23.6411	9.2924	9.4517	20.9859	2.22667	82.292	20.9033
117745	10.6646	9.6161	22.3296	2.70185	94.174	23.3899	7.9895	10.34	17.1178	2.45	85.436	22.88
117757	15.9472	11.1488	48.1536	2.84253	159.891	23.1925	9.1612	10.6263	28.1125	2.73577	123.85	22.8106
117758	14.4842	8.2762	22.3833	2.30293	132.28	19.2532	11.9861	9.09	24.1771	2.395	88.037	21.635
117784	16.2031	7.9942	28.6248	2.1804	126.515	21.535	11.283	8.5483	20.3258	2.28167	85.088	23.37
117793	15.9942	8.6756	42.3184	2.57904	157.371	22.3559	11.1142	9.9137	30.4813	2.25256	115.223	21.3194
117826	15.9324	8.2135	28.1862	2.35584	128.851	21.2477	12.4242	8.1683	19.8326	2.22667	77.154	22.9117
117829	16.7526	10.2477	35.7879	3.22174	150.267	24.47	11.6753	9.8813	18.9766	2.89744	122.13	23.199
117840	15.7697	8.2034	25.9009	2.53965	124.681	24.4997	10.6312	11.1333	29.0077	2.62333	93.731	24.955
117848	15.8153	10.8391	47.3994	2.63274	171.767	23.3689	11.4946	11.7783	35.3613	2.675	105.742	21.82
117849	17.5464	9.9121	49.8759	2.81292	148.157	24.139	9.6219	12.7933	34.0757	2.735	117.303	20.435
117880	17.9612	9.5975	51.7863	2.76349	145.733	23.3842	11.5961	10.8467	30.9614	2.63667	162.377	26.4333
117907	16.7557	9.153	33.8196	2.3825	142.676	25.8841	10.9848	8.845	17.3155	1.955	106.359	22.13
117912	18.0098	8.4248	65.5502	2.0955	258.733	20.7774	11.9513	9.338	NA	2.02768	141.06	22.5874
117915	14.2889	10.5368	35.7763	2.81093	103.312	28.2787	10.1328	12.7455	32.8925	2.70969	95.786	28.6767
120855	13.3369	9.7306	25.7788	3.36093	113.207	29.8509	8.9648	10.9597	21.6382	2.94577	94.035	26.8456
120856	14.3053	8.9239	31.5159	2.60773	139.96	24.511	10.8657	9.4121	21.6455	2.23921	98.375	21.1108
120859	17.9804	8.9475	39.1615	2.32513	165.287	24.2366	10.3316	11.2438	23.0833	2.64804	99.253	21.4152
120861	17.6465	8.7122	44.2551	2.28177	159.91	22.3816	11.0121	6.8797	16.2601	1.70411	105.999	18.1656
120862	13.1452	8.2396	22.0788	2.47607	131.485	21.4328	8.2771	8.6516	14.7093	2.05506	68.778	17.6163
120863	14.5089	9.4327	18.3941	2.47014	183.686	21.5652	12.1856	10.5713	19.9071	2.30077	93.462	22.5056
120878	21.4532	8.6665	59.7298	2.58039	216.746	23.3206	12.5623	9.8671	34.1281	2.24762	150.231	20.0081
120879	16.1593	11.5358	39.3432	2.70933	145.091	29.0957	8.9495	11.4883	19.5211	2.43333	94.144	23.3967
120882	19.9688	7.1047	44.9735	2.14285	112.942	22.0072	11.7759	8.1943	24.9126	2.06311	84.881	17.4691
120892	17.2451	8.7872	42.041	2.33274	138.304	19.898	10.3917	7.6092	12.5588	2.1105	124.496	17.4506
120895	15.7888	7.027	33.4722	2.23622	189.25	20.202	11.8086	9.5183	27.9132	2.56	100.721	20.7133
120904	16.987	8.9507	48.0153	2.33185	91.568	24.9894	11.6618	11.1967	35.645	2.57	95.343	23.28
120909	13.9632	9.4835	31.5204	2.41683	73.464	24.6586	8.6492	9.285	15.3674	2.28667	78.76	19.0767
120912	14.1909	9.4621	25.8653	2.63191	158.991	25.1139	9.6444	10.1667	16.1402	2.55	86.391	20.5267
120913	15.4545	8.6021	22.3467	2.39607	78.239	25.4254	8.651	12.3017	17.8091	2.68333	68.427	22.6533
120914	11.7713	9.1202	21.2523	2.52821	77.026	22.69	8.3586	8.8255	13.8106	2.22719	61.199	18.4267
120916	16.2178	9.2556	50.3704	2.59156	186.796	25.2631	10.6647	9.4363	28.1646	2.60411	114.137	20.2123
120925	15.9882	10.287	49.5951	2.7432	140.641	25.6794	10.4216	10.1953	29.7812	2.39089	88.09	23.236
120929	15.1719	10.551	48.7282	2.60725	158.431	24.049	10.0575	11.932	33.8062	2.44089	105.811	25.9677
120939	10.9199	9.2581	26.3524	3.01032	103.454	22.5148	7.118	10.467	17.2252	2.71756	62.619	20.4844
120946	11.4745	7.4616	21.3059	3.04803	109.689	21.665	9.6604	7.793	16.0978	1.95411	73.223	19.6556
120947	12.7611	8.2691	28.2904	2.7254	116.601	21.5516	7.1006	8.5967	12.2379	2.61167	81.233	17.3967
120948	16.5013	10.1743	44.7021	2.69021	155.764	26.3984	9.8214	9.9467	22.6442	2.41833	134.467	22.4717
120952	14.3341	9.2927	35.5163	2.63539	128.788	26.0004	7.6137	9.8387	20.5466	2.19089	95.396	19.246
120958	14.9439	8.3693	35.2617	2.5273	159.076	23.9522	12.3218	9.0667	31.8995	2.395	129.715	24.4
120964	14.4892	10.6656	29.9683	3.123	134.231	23.882	8.2817	11.0553	18.7428	2.53756	71.745	23.3977
120977	20.2101	8.4794	43.2108	2.4003	182.683	22.0641	13.1454	9.1367	29.1046	2.205	134.607	23.6217
120979	15.9768	9.2195	35.4061	2.69342	149.035	22.6302	11.9712	10.1467	25.6379	2.49667	118.45	21.3567
120981	13.395	9.1917	28.7653	2.8755	123.94	22.1294	9.4473	9.358	15.8655	2.38744	83.91	19.9106
120982	15.1538	7.8867	23.8922	2.40877	109.858	22.7711	9.8552	9.7367	20.6067	2.485	73.411	22.4267
120983	15.5021	8.8733	35.9472	2.41148	161.029	22.5866	10.3369	9.2208	23.8081	2.30572	111.138	22.2114
120984	9.0384	6.2	13.165	2.05283	132.583	13.3536	8.6142	11.3733	28.2814	2.79167	102.617	20.295
120986	15.1501	9.434	41.0573	2.55902	188.615	22.6577	11.944	10.0928	29.9307	2.27625	121.74	26.9615
120987	13.9209	12.1547	33.829	3.10789	102.75	24.1098	9.6608	10.6717	14.6817	2.55	93.215	22.77
120998	15.875	8.854	45.21	2.68114	131.49	22.0822	9.7823	10.013	33.5713	2.42744	105.327	22.3273
121001	16.1095	9.5377	42.8792	2.667	196.419	22.4748	9.979	9.273	22.7965	2.69244	101.286	23.054
121010	13.6197	9.2753	33.2616	2.3686	112.272	25.8734	8.2679	9.545	17.5942	2.28458	89.772	20.7328
121011	14.7834	9.3133	33.8635	2.8829	132.377	24.511	8.7663	10.877	25.2271	2.49256	91.02	24.471
121015	18.3107	10.2152	51.8264	2.596	181.442	31.9077	11.5618	11.9837	43.3448	2.41756	107.687	29.151
121016	17.1412	7.9321	39.0587	2.424	123.632	24.7587	10.3037	10.165	23.8109	2.46833	119.702	20.9033
121019	16.2524	9.5121	44.2466	2.75569	144.575	27.1078	7.8184	11.543	21.5961	2.35744	84.809	19.844
121020	15.9677	7.4507	37.7142	2.39607	147.389	22.352	11.4633	9.8033	32.8456	2.33167	96.717	20.6683
121023	17.1612	8.7249	44.5852	2.6797	170.739	23.5458	10.2722	9.1697	27.8295	2.26411	83.483	22.1023
121024	10.3116	8.6689	25.7129	2.4183	79.197	21.8703	8.2835	10.3803	24.9366	2.10256	78.187	21.581
121028	16.2693	9.7875	40.9539	2.54	182.622	24.6126	10.5441	9.9383	27.4425	2.20667	129.55	20.0817
121035	13.6626	9.2033	29.5256	2.26907	108.21	25.4593	10.7387	12.0739	22.4126	2.45433	83.969	31.5154
121040	9.2966	7.5536	13.2848	2.46153	94.277	17.9312	7.7953	8.8987	10.391	2.23089	51.834	18.456
121041	13.4245	6.8573	18.5867	1.7721	113.872	18.5562	12.3614	10.5866	30.9013	2.23146	98.677	22.9263
121042	10.3122	9.5123	19.8822	2.8448	82.115	21.1709	8.8353	9.7747	17.2338	2.24911	64.115	21.909
121043	16.7179	8.7757	40.6539	2.44263	170.785	23.9395	9.9609	10.639	34.9109	2.17401	146.908	24.2707
121044	11.1655	9.3603	29.133	3.14354	94.487	23.2942	6.9446	9.4153	15.091	2.50756	56.411	21.821
121045	16.014	7.1566	24.3038	2.16845	106.554	23.2614	9.809	9.4425	22.4066	2.29781	87.33	19.4341
121049	19.1765	8.781	41.7566	2.52586	186.99	24.9844	10.4445	10.32	25.4408	2.37833	100.968	20.3767
121051	16.9794	7.7551	38.5158	2.68581	105.245	23.4375	9.8059	9.825	20.0402	2.61333	71.017	18.1083
121052	15.3955	9.9425	35.5284	2.64399	175.493	26.3306	10.4267	10.9392	27.2797	2.738	85.465	21.4156
121053	15.9344	11.0557	42.2734	3.07485	221.891	23.0438	11.7956	11.3733	35.1886	2.69333	133.299	25.8833
121059	17.9072	9.5164	50.6667	2.6011	191.481	26.583	10.4297	8.3933	26.9839	2.17167	87.823	17.4383
121062	16.5354	8.4258	24.3768	2.44389	113.941	24.3773	11.5844	9.9583	24.0539	2.60667	89	20.98
121063	13.9322	9.6285	21.5425	2.81456	97.497	25.3806	9.9833	11.46	16.441	2.865	68.265	24.2483
121064	21.8127	9.6133	53.3898	2.70812	204.26	23.5155	13.9392	9.9267	35.1116	2.25167	122.087	19.8167
121065	16.2648	8.5898	38.482	2.73458	133.035	25.2817	8.7828	10.4567	21.3304	2.645	118.768	19.0417
121066	13.9515	10.1363	34.2818	2.47684	107.378	27.5386	9.2924	8.7817	17.3589	2.19833	80.468	21.0333
121070	17.4869	10.4313	49.8435	3.06521	241.171	26.8239	11.655	11.3233	29.9211	2.875	157.639	25.8617
121074	18.0171	9.7687	48.4397	2.99203	139.792	27.0376	9.3275	14.0333	25.0418	3.34667	96.489	21.0467
121077	14.414	8.6546	38.9237	2.46329	116.375	22.3478	9.6252	8.3217	21.8606	2.03333	128.265	19.795
121079	14.6609	9.9955	38.6887	2.7337	123.322	27.9079	9.0438	10.7195	26.5216	2.56573	102.479	25.103
121080	18.3937	8.1416	46.441	2.33835	149.911	26.5744	11.314	11.345	39.7306	2.295	112.128	21.7267
121083	13.2023	8.8286	16.1006	2.24023	121.705	19.4268	10.101	12.6166	23.2663	3.02396	85.002	23.0288
121085	13.1319	11.1125	40.493	3.01413	180.624	25.218	10.9054	11.1253	28.3846	2.48923	99.283	27.566
121087	16.2621	9.5301	48.7752	2.66929	170.522	25.0669	10.95	10.0137	32.9714	2.29756	105.273	23.0177
121091	19.1889	11.8992	57.8134	2.87337	188.188	31.4391	10.984	12.6791	35.3935	2.52889	142.637	24.8562
121092	13.4191	7.5977	25.3761	2.04506	140.18	20.4276	11.4955	8.8832	22.3618	2.05803	112.394	20.4149
121093	15.2581	9.9238	31.2082	2.3053	101.793	24.7012	10.5767	9.6433	13.2109	2.18333	69.377	20.2567
121095	16.5976	10.4036	32.7502	2.59045	117.262	28.9359	10.9685	11.0967	20.5965	2.53667	81.535	25.845
121098	18.1601	9.1355	47.742	2.35373	126.21	27.7199	12.3218	8.5933	22.9166	2.085	101.425	22.4283
121099	14.3273	9.0215	39.8857	2.10208	137.776	24.8473	9.2754	8.3587	18.2377	2.04423	105.851	19.246
121100	16.3098	10.0161	62.8082	2.4638	213.594	22.5129	10.6238	9.1467	33.853	2.18333	103.441	21.1367
121104	17.2857	8.462	56.875	2.46081	103.732	25.1602	10.4781	9.9783	32.5652	2.38833	114.447	22.23
121105	14.2344	8.2361	17.789	2.4411	113.726	23.4883	9.6608	10.4217	25.8408	2.355	61.146	23.1017
121118	20.678	6.7022	47.0646	2.35584	163.288	23.5718	11.7527	10.6866	36.5666	2.53396	87.277	20.5488
121122	16.9787	8.7102	36.1309	2.35614	94.503	24.0069	10.3037	10.28	22.2897	2.54667	80.79	24.2083
121124	17.7179	9.1686	46.7935	2.76598	139.883	28.3008	11.2433	12.495	42.4526	2.805	125.802	23.35
121127	15.1532	10.6384	52.4069	3.01837	148.004	26.6912	11.1483	10.3183	37.2455	2.56167	122.535	22.425
121130	15.82	4.7503	19.1145	1.82447	185.109	14.5264	10.7874	8.9283	43.4335	1.96333	169.056	15.2067
121131	14.9783	11.3834	41.7946	3.27237	177.427	28.901	10.3876	10.0267	22.7412	2.56333	120.233	26.22
121137	12.5084	9.7067	18.6974	3.0784	76.588	25.2491	8.4013	8.3242	6.4911	2.29829	63.23	20.2003
121139	10.6025	9.2791	30.1051	2.62626	134	21.3108	7.14	11.1887	23.9458	2.57756	87.445	22.6494
121140	17.4869	9.6641	35.4302	2.7127	147.159	27.9478	9.7962	11.3467	22.6013	2.66667	115.333	19.7917
121142	17.3696	8.2394	40.5442	2.62514	160.327	22.2137	8.9495	12.69	29.1504	2.95333	109.741	17.5433
121144	15.9156	10.2267	42.2207	2.92761	167.478	27.1223	8.6419	11.5083	25.3875	2.76667	126.524	20.1517
121146	16.9653	11.6437	45.4683	2.65249	150.05	32.0282	11.941	12.085	30.5911	2.555	112.894	30.9817
121147	14.2304	8.24	29.3133	2.4292	167.778	22.1421	10.8225	8.99	24.8173	2.32333	98.415	24.41
121151	18.2762	9.6266	40.4517	2.667	192.866	27.3812	10.8453	10.993	35.924	2.37719	147.526	24.2292
121152	12.2569	8.8909	30.2645	2.44041	110.674	26.3094	7.5723	10.797	23.4508	2.42923	80.544	22.1427
121153	14.4977	9.0856	38.0869	2.4569	96.697	25.8315	8.7347	10.4833	26.0338	2.18	92.863	22.5133
121156	12.7475	8.6905	26.189	2.67673	93.843	20.514	7.2692	8.8337	16.0342	2.14423	59.217	18.076
121157	13.45	13.4771	20.8606	NA	101.52	37.9535	11.1065	8.6853	15.4229	2.29423	69.041	22.721
121158	18.1921	7.3055	42.0979	2.03341	148.094	19.6547	11.4322	8.6917	29.3693	2.12333	108.452	18.3567
121159	16.3074	8.7122	42.0545	2.6035	121.971	23.7278	11.19	9.3137	30.7487	2.39589	73.274	23.5677
121161	16.0162	9.4846	39.7206	2.31131	128.018	26.0601	9.7977	9.8933	25.9271	2.045	108.029	22.1883
121162	11.9213	9.5504	24.9428	2.69663	81.636	24.2993	7.9558	9.822	12.7439	2.30423	65.906	21.4294
121164	14.8685	8.158	26.3151	2.59488	115.017	24.888	9.627	9.307	21.0809	2.26589	97.183	22.8494
121169	16.8915	10.7752	31.6138	3.12045	105.722	29.1496	10.6062	12.4417	24.1571	2.88667	116.268	26.4333
121172	15.925	9.3008	42.2433	2.22181	123.87	26.1114	11.6661	7.7917	19.0377	1.823	134.686	22.5356
121176	16.251	9.1126	43.6686	2.60138	134.785	22.1603	9.6117	10.112	28.7486	2.43589	96.291	22.921
121225	17.2681	10.1283	51.159	3.00682	149.545	24.3452	10.0163	11.067	30.1771	2.77089	103.344	25.191
121235	15.3157	8.1418	38.7672	2.58456	133.097	26.7705	9.9833	10.7883	28.9861	2.84167	103.471	20.12
121237	15.4905	8.2812	34.1645	2.78075	185.377	22.4306	9.643	9.925	27.7593	2.78833	115.088	20.1433
121576	19.88	9.4859	65.8571	2.41723	181.815	23.01	11.8221	9.703	28.165	2.09469	105.568	25.0717
121642	12.099	7.7809	27.345	2.2733	77.996	22.5721	9.7481	8.287	22.3901	1.99423	80.969	21.991
121663	12.4833	10.2577	17.3887	2.8234	102.499	27.8317	8.82	13.92	16.2371	3.49667	81.93	29.1733
121689	16.7816	10.1506	32.6139	2.40805	158.353	26.2065	9.6348	13.8083	33.8369	2.985	126.298	25.7833
121705	14.7902	9.9102	37.2159	2.62043	181.563	22.9743	11.8754	10.6405	31.9248	2.53969	157.036	25.8567
121708	18.4757	11.6679	57.3028	3.06704	147.926	31.6998	10.815	12.3217	26.7393	2.94	114.747	24.705
121716	14.5139	8.3806	30.0813	2.3711	169.649	23.452	11.6618	10.02	27.2467	2.32667	93.808	23.88
121717	15.9547	9.7318	22.824	2.94191	145.193	24.4144	9.6444	12.6867	23.8195	2.9	114.728	22.8417
121721	20.4091	11.5106	54.203	2.8597	148.821	28.4731	10.3195	12.0767	20.976	2.72	114.931	24.4133
121748	12.4621	9.301	28.2822	2.89968	128.311	21.3764	8.5906	9.1497	13.0888	2.53244	78.211	21.8456
121750	12.4875	9.5462	30.8997	3.00567	115.429	22.1996	7.2692	9.8803	17.7875	2.53923	77.876	19.0577
121751	14.3759	10.6629	31.7301	3.33676	165.75	25.7341	9.5794	11.8745	22.7396	3.08823	103.092	23.9905
121753	13.2148	8.8001	30.6486	2.6973	109.19	20.0079	8.4728	9.55	18.5736	2.54167	84.767	21.86
121760	13.8167	9.574	33.8466	2.64458	128.362	20.498	10.9728	11.0913	26.639	2.57244	95.078	24.374
121771	14.647	8.1619	19.7936	2.21403	130.07	19.4479	10.9891	10.0813	21.9687	2.34411	94.046	21.459
121785	18.9564	11.2814	66.567	3.02891	212.037	30.1246	12.6447	11.2912	44.4592	2.58599	134.659	23.9094
121799	12.9279	10.2035	32.8177	2.88381	152.841	22.0804	9.5107	10.788	27.9087	2.78244	113.001	24.3206
121808	13.9628	5.3086	24.0286	1.81187	130.129	15.5363	12.8468	7.6641	31.0982	2.02646	130.45	20.2838
121811	14.9429	9.8022	35.7763	2.67239	104.648	25.6733	9.2892	12.2133	18.4774	2.89667	104.637	20.8833
121812	17.1533	12.2162	38.7215	3.31699	166.252	26.9338	9.7369	13.4814	21.8425	3.28933	112.602	22.2429
121821	15.2276	6.9732	25.0415	2.24937	171.465	19.0357	11.1319	9.61	26.9826	2.37167	86	19.6
121823	20.3306	8.5741	58.1042	2.43515	195.24	25.8168	10.8892	10.3572	31.588	2.3628	103.075	22.0052
121827	13.3274	9.8348	30.5183	3.21473	147.195	23.0286	8.59	10.577	23.1091	3.01423	96.199	20.6994
121829	14.6935	9.9766	27.5593	2.96499	218.155	26.1766	7.9437	13.085	23.9728	2.9	123.158	19.7833
121834	18.9165	8.5493	37.0536	2.33085	149.554	24.4103	9.913	9.5061	16.8125	2.35065	101.279	19.1842
121835	16.7044	9.9115	53.7416	2.54614	175.183	22.8029	11.7939	10.69	41.1673	2.63	134.115	27.1567
121836	14.3777	7.8807	21.2264	2.51645	94.102	20.7652	8.9778	7.6513	8.8543	2.10911	84.948	16.549
121840	15.5967	9.1732	32.4205	2.49845	155.574	22.964	13.1155	9.8087	29.0795	2.34423	115.35	22.236
121846	16.2528	10.8481	53.5145	3.0981	183.749	28.4304	9.9117	11.5387	28.3135	2.9956	110.599	23.3917
121847	13.8261	10.6511	35.6782	3.2258	128.873	22.6356	7.4226	11.0597	16.8126	2.82411	82.568	19.1973
121848	19.5183	9.8026	69.7561	3.03303	229.616	24.4117	10.7237	9.8133	28.8096	2.55167	161.587	21.1233
121849	12.5417	10.8582	28.7253	3.33259	106.835	23.943	8.2509	11.0187	18.7415	2.93589	71.274	22.9094
121850	17.2604	10.2369	67.4541	2.81231	199.058	26.1744	12.9872	10.9083	47.1486	2.67667	139.835	26.685
121851	14.6586	10.6045	45.0569	2.9591	151.035	24.82	8.9982	10.7713	27.4159	2.79077	114.66	21.3056
121852	12.9459	9.6819	28.572	2.96379	129.861	22.7191	8.6644	10.6663	23.0204	2.73744	91.787	21.9356
121853	14.7992	11.7169	45.6533	2.88665	175.591	27.1681	8.9814	11.8017	23.4904	3.05167	75.349	24.165
121854	15.4155	8.5747	31.0539	2.66855	141.932	22.5206	10.4521	9.9883	27.477	2.67667	94.73	22.2067
121855	14.6531	9.9822	45.213	3.05647	191.329	21.59	9.1667	10.6496	24.815	2.6391	112.39	21.0323
121856	16.3526	8.9496	41.9984	2.77416	147.963	21.6468	10.4466	11.3163	37.4976	2.73577	104.452	22.679
121858	15.3121	10.4182	41.854	2.90407	162.648	24.058	9.7705	12.2503	31.511	2.83589	145.066	24.931
121881	17.0496	10.2466	44.8849	2.93931	155.489	23.2724	10.7987	12.475	35.8926	2.65667	119.167	25.5583
121990	15.7313	9.2075	51.1781	2.45588	159.972	23.5604	10.3091	10.2791	31.231	2.25396	117.645	19.2388
122000	16.2446	9.0874	32.0757	2.45121	123.975	24.1759	9.7574	9.436	15.9748	2.28154	81.439	19.7088
122011	16.4681	9.4226	35.0889	2.30041	145.46	21.4436	12.9872	9.7333	22.1047	2.14833	118.312	21.1683
122025	16.9754	10.6595	43.9668	2.4384	172.284	21.7085	11.965	10.6867	19.6212	2.20167	130.701	24.6267
122029	16.9536	11.2446	54.985	3.00584	151.151	26.6861	10.1392	10.9	24.9127	2.76833	132.068	22.8117
122076	16.6633	6.6463	41.9265	2.3876	126.073	22.3435	8.82	9.2433	25.4173	2.42833	92.166	20.085
122089	11.7037	9.2629	23.1104	2.39168	97.665	19.0523	8.477	10.8247	19.0341	2.63244	106.485	20.2373
122091	10.7457	10.7345	29.1381	3.30834	113.4	22.3844	8.8786	9.2039	16.9424	2.35439	81.433	18.3806
122093	13.7717	8.6589	25.2266	2.5301	115.502	20.2491	9.2409	9.8005	20.2321	2.58628	93.717	22.4282
122094	13.9433	8.5894	28.4709	2.91677	120.867	22.9447	7.6695	8.8687	14.0715	2.64923	76.448	20.6094
122098	17.9376	9.7698	59.0373	2.50855	176.298	25.258	11.3063	10.6383	38.2836	2.54833	133.318	26.8433
122099	14.4424	10.4255	37.5941	2.84709	154.294	24.0953	9.4839	12.2267	29.6098	2.75667	133.445	23.2017
122112	17.1503	9.724	54.8104	2.47227	161.691	23.2791	12.1225	9.9817	34.0675	2.22833	137.853	22.9817
122156	17.157	8.9706	51.3555	2.73203	169.699	24.3436	10.8981	9.8805	30.6173	2.31219	100.435	22.8967
122159	22.6626	10.7527	53.5948	3.1496	188.637	30.1752	9.1236	11.0433	21.3205	2.67839	126.88	21.7945
122179	15.6858	7.9772	38.0497	2.68891	160.878	22.5122	10.5857	8.877	28.9723	2.47423	126.999	20.231
122181	17.8082	8.5048	35.1137	2.32833	104.357	23.9818	10.8225	10.7567	21.9044	2.47	96.96	22.4633
122206	13.5615	12.6283	36.9471	2.91521	136.597	30.404	6.8534	7.401	2.4237	2.31854	98.998	13.1339
122232	12.7679	10.3609	31.5474	3.0305	126.524	21.4055	9.1612	10.9663	21.9998	2.78411	77.637	22.8006
122236	15.3522	8.722	36.8459	2.39182	123.744	21.5573	8.7384	8.8883	19.1803	2.05	107.762	19.6567
122239	15.955	9.701	49.1655	2.90603	149.61	22.9385	10.6585	9.1213	22.1096	2.3446	97.593	20.7768
122255	16.9646	9.9301	50.1387	2.64927	203.874	23.6513	11.8234	10.0917	40.893	2.47167	159.565	20.1317
122272	17.3753	10.8265	41.8972	2.56241	225.179	21.7717	12.9872	11.1483	26.3492	2.37	132.871	25.5567
122284	13.2875	9.7014	25.952	2.91983	166.943	23.1236	9.4504	12.2153	30.797	2.95423	98.302	25.0994
122286	13.5247	8.5343	29.0508	2.79903	125.65	24.5322	8.2924	10.1187	20.843	2.67756	106.149	23.4927
122287	16.7593	9.6354	44.4227	2.5922	129.616	23.5137	10.5047	8.5297	13.4427	2.24911	83.844	22.4706
122289	14.6396	9.7536	35.2224	2.82787	141.103	27.0171	9.9652	11.165	27.9657	2.57833	108.361	26.8067
122290	15.1097	8.6389	33.0204	2.706	113.616	20.2689	9.1271	11.293	30.0898	2.78974	101.78	20.4874
122298	18.4735	8.4751	50.6442	2.24367	195.691	20.2311	14.1342	9.635	30.8955	2.335	140.104	23.2533
