# Supplementary material for: Combining Image Analysis, Genome Wide Association Studies and Different Field Trials to Reveal Stable Genetic Regions Related to Panicle Architecture and the Number of Spikelets per Panicle in Rice
Source: Front Plant Sci. 2016 Sep 20;7:1384. doi: 10.3389/fpls.2016.01384 (PMC5029283; doi:10.3389/fpls.2016.01384)
Supplement: Supplementary file 4 [file Table4.XLSX]

## Sheet: Sheet1
Supplementary Table 4. Significant associations (Peak/QTL) with position, p-value, trait associated and reported genes.
Peak/QTL	Chr	Position	P-value	Trait	No. of reported genes
q-1	1	1626063	7.7e-05	PBLexp2	23
	1	1626152	5.25e-05	PBLexp2
	1	1626157	8.13e-05	PBLexp2
	1	1631726	7.7e-05	PBLexp2
	1	1632240	0.00014	PBLexp2
	1	1640832	2.17e-05	PBLexp2
	1	1643206	2.17e-05	PBLexp2
	1	1643207	2.17e-05	PBLexp2
q-2	1	5278193	2.3e-06	SBNexp1	20
	1	5288739	6.97e-06	SBNexp1
q-3	1	5344016	0.000297	SBNexp1	27
	1	5353252	3.84e-06	SBNexp1
	1	5353396	7.14e-06	SBNexp1
	1	5362065	4.2e-06	SBNexp1
	1	5381185	1.54e-05	SBNexp1
q-4	1	5449532	2.64e-05	SBNexp1	20
	1	5449572	2.64e-05	SBNexp1
q-5	1	5775587	0.000142	SBLexp2	60
	1	5781969	0.000142	SBLexp2
	1	5782197	0.000142	SBLexp2
	1	5788751	0.00013	SBLexp2
	1	5795194	0.00013	SBLexp2
	1	5795253	0.00013	SBLexp2
	1	5797246	0.00013	SBLexp2
	1	5800725	0.00013	SBLexp2
	1	5800775	0.00013	SBLexp2
	1	5810719	0.00013	SBLexp2
	1	5810893	0.00013	SBLexp2
	1	5811797	0.00013	SBLexp2
	1	5815040	0.00013	SBLexp2
	1	5815883	0.00013	SBLexp2
	1	5815940	0.00013	SBLexp2
	1	5818684	0.00013	SBLexp2
	1	5824214	0.000142	SBLexp2
	1	5824218	0.000142	SBLexp2
	1	5839423	0.000142	SBLexp2
	1	5839534	0.000142	SBLexp2
	1	5839537	0.000142	SBLexp2
	1	5839538	0.000142	SBLexp2
	1	5840804	0.000142	SBLexp2
	1	5840917	0.000142	SBLexp2
	1	5841834	0.000142	SBLexp2
	1	5841838	0.000142	SBLexp2
	1	5841868	0.000142	SBLexp2
q-6	1	35404671	0.000148	NSPexp2	19
q-7	1	35659840	0.000127	SBLexp1	23
q-8	1	41226881	0.000128	PBLexp2	31
	1	41246076	0.000127	PBLexp2
	1	41267493	0.000127	PBLexp2
	1	41298786	0.000146	PBLexp2
	1	41298835	0.000146	PBLexp2
q-9	2	7079068	1.72e-05	SBNexp2	40
	2	7079379	1.72e-05	SBNexp2
	2	7097739	1.62e-05	SBNexp2
	2	7097741	1.62e-05	SBNexp2
	2	7100174	6.35e-05	SBNexp2
	2	7167677	7.88e-05	NSPexp2
	2	7169875	7.88e-05	NSPexp2
	2	7169790	0.000127	SBNexp2
	2	7169822	0.000127	SBNexp2
	2	7170042	0.000255	SBNexp2
	2	7170057	7.88e-05	NSPexp2
q-10	2	14202523	0.000122	NSPexp1	17
	2	14202524	0.000122	NSPexp1
q-11	2	22645474	4.73e-05	NSPexp1	22
	2	22645479	1.74e-05	NSPexp1
q-12	2	27818839	0.000148	SBLexp1	15
q-13	3	519551	0.000438	SBLexp2	27
	3	519745	0.000506	SBLexp2
	3	519765	0.000506	SBLexp2
	3	550877	0.000175	SBLexp1
q-14	3	1222496	0.000111	SBLexp1	12
q-15	3	1395479	7.73e-06	SBL exp1	22
q-16	3	2196087	0.000173	SBLexp2	20
q-17	3	7087242	8.84e-05	PBLexp1	24
q-18	3	21313888	0.000121	PBNexp2	16
	3	21314024	0.000121	PBNexp2
q-19	3	25415650	2.24e-05	NSPexp1	10
q-20	4	20411512	0.000142	PBNexp1	26
	4	20446037	0.000103	PBNexp1
q-21	4	31577601	1.56e-05	SBNexp2	31
	4	31577723	0.000157	SBNexp2
	4	31577780	0.000157	SBNexp2
	4	31578196	7.3e-05	SBNexp2
	4	31578313	7.65e-05	SBNexp2
	4	31582753	7.65e-05	SBNexp2
	4	31582977	6.22e-05	SBNexp2
	4	31583445	6.04e-05	SBNexp2
	4	31583478	6.04e-05	SBNexp2
q-22	5	6678610	8.22e-05	NSPexp1	20
	5	6678640	8.22e-05	NSPexp1
	5	6696606	0.000146	NSPexp1
q-23	5	27370489	0.00015	NSPexp1	16
q-24	5	28684647	7.25e-05	SBLexp2	27
q-25	5	28763902	0.000116	NSPexp1	39
	5	28777369	0.000116	NSPexp1
	5	28777508	0.000116	NSPexp1
	5	28808160	0.000116	NSPexp1
	5	28815598	0.000113	NSPexp1
q-26	5	29597255	0.00015	PBNexp2	20
q-27	6	3173807	0.000165	SBNexp1	23
q-28	6	29824475	9.05e-05	NSPexp2	24
	6	29824543	0.000122	NSPexp2
	6	29827098	9.05e-05	NSPexp2
	6	29827171	9.05e-05	NSPexp2
q-29	7	6865357	0.000113	PBNexp1	15
q-30	7	21666420	4.79e-05	NSPexp2	86
	7	21668692	4.79e-05	NSPexp2
	7	21673763	0.000181	NSPexp2
	7	21673769	0.000181	NSPexp2
	7	21674021	0.000181	NSPexp2
	7	21674042	0.000181	NSPexp2
	7	21674088	0.000181	NSPexp2
	7	21694860	0.000181	NSPexp2
	7	21696940	0.000181	NSPexp2
	7	21696992	0.000181	NSPexp2
	7	21697003	0.000181	NSPexp2
	7	21697023	0.000181	NSPexp2
	7	21701045	0.000181	NSPexp2
	7	21702206	0.000181	NSPexp2
	7	21702429	0.000181	NSPexp2
	7	21702434	0.000181	NSPexp2
	7	21702483	0.000181	NSPexp2
	7	21702502	0.000181	NSPexp2
	7	21707695	0.000181	NSPexp2
	7	21707703	0.000181	NSPexp2
	7	21707709	0.000181	NSPexp2
	7	21707842	0.000181	NSPexp2
	7	21707846	0.000181	NSPexp2
	7	21708191	0.000181	NSPexp2
	7	21708194	0.000109	NSPexp2
	7	21708235	0.000181	NSPexp2
	7	21708239	0.000181	NSPexp2
	7	21708248	0.000181	NSPexp2
	7	21708307	0.000181	NSPexp2
	7	21708329	0.000181	NSPexp2
	7	21708371	0.000181	NSPexp2
	7	21708424	0.000181	NSPexp2
	7	21708513	4.79e-05	NSPexp2
	7	21708542	0.000181	NSPexp2
	7	21708593	4.79e-05	NSPexp2
	7	21708629	0.000181	NSPexp2
	7	21713508	0.000181	NSPexp2
	7	21713525	0.000181	NSPexp2
	7	21713527	0.000181	NSPexp2
	7	21713670	0.000181	NSPexp2
	7	21718895	0.000181	NSPexp2
	7	21718967	0.000181	NSPexp2
	7	21723140	0.000181	NSPexp2
	7	21723154	0.000181	NSPexp2
	7	21723196	4.79e-05	NSPexp2
	7	21728038	4.79e-05	NSPexp2
	7	21728601	4.79e-05	NSPexp2
	7	21733391	4.79e-05	NSPexp2
	7	21750496	4.79e-05	NSPexp2
	7	21750539	4.79e-05	NSPexp2
	7	21754731	4.79e-05	NSPexp2
	7	21761158	4.79e-05	NSPexp2
	7	21763496	4.79e-05	NSPexp2
q-31	7	21791753	4.79e-05	NSPexp2	23
q-32	7	22001703	2.66e-06	NSPexp2	13
q-33	7	22329146	7.13e-05	SBNexp1	18
q-34	7	28829556	0.000161	SBLexp1	16
q-35	8	2778498	3.88e-05	PBLexp1	10
q-36	8	19283378	0.000104	SBLexp1	14
	8	19283378	0.000165	PBLexp1
q-37	8	25888554	6.34e-05	PBLexp2	20
	8	25888662	6.34e-05	PBLexp2
q-38	9	9786203	0.000167	NSPexp1	18
	9	9786222	0.000167	NSPexp1
q-39	9	11247819	7.06e-05	NSPexp1	14
q-40	9	22184727	0.000167	SBNexp1	27
	9	22184727	0.000361	PBNexp1
q-41	10	1407067	3.33e-05	SBLexp2	16
q-42	10	7003088	0.000139	PBNexp1	3
q-43	10	12522009	0.000139	NSPexp1	3
	10	12522009	0.000228	PBNexp1
q-44	10	23074442	0.000116	PBNexp1	27
	10	23074442	0.00049	SBNexp1
q-45	11	22144121	0.000176	PBNexp1	16
	11	22145721	0.000176	PBNexp1
q-46	11	23012580	0.00025	SBNexp2	12
	11	23012600	0.000589	NSPexp1
	11	23047814	0.00025	SBNexp2
	11	23064262	0.000116	NSPexp1
q-47	11	23728957	0.000147	NSPexp1	14
q-48	11	25276132	3.56e-05	PBNexp2	18
q-49	11	28839108	0.000108	SBNexp1	28
q-50	12	25704267	9.46e-05	PBLexp1	28
